# Supplementary material for: Postoperative Complications in Patients with Frailty Syndrome Undergoing Esophagectomy—A Systematic Review with Meta-Analysis
Source: J Clin Med. 2026 Apr 16;15(8):3040. doi: 10.3390/jcm15083040 (PMC13117033; doi:10.3390/jcm15083040)
Supplement: Supplementary file 1 [file jcm-15-03040-s001.zip]

Archive with 1 entries (1 files):
- jcm-4241280-supplementary.pdf
